# Supplementary material for: miR-132-y Targets YAP1 and Modulates Sertoli Cell Viability-Associated Transcriptional Responses in Southdown × Hu F1 Sheep
Source: Biomolecules. 2026 Jul 7;16(7):995. doi: 10.3390/biom16070995 (PMC13406466; doi:10.3390/biom16070995)
Supplement: Supplementary file 1 [file biomolecules-16-00995-s001.zip]

Archive with 1 entries (1 files):
- biomolecules-4360889-supplementary.pdf
